# Supplementary material for: Heterologous Production, Purification and Characterization of Two Cold-Active β-d-Galactosidases with Transglycosylation Activity from the Psychrotolerant Arctic Bacterium Arthrobacter sp. S3* Isolated from Spitsbergen Island Soil
Source: Int J Mol Sci. 2024 Dec 12;25(24):13354. doi: 10.3390/ijms252413354 (PMC11677235; doi:10.3390/ijms252413354)
Supplement: Supplementary file 1 [file ijms-25-13354-s001.zip]

Archive with 1 entries (1 files):
- ijms-3345264-supplementary.pdf
